# Supplementary material for: Synthesis of Demissidine Analogues from Tigogenin via Imine Intermediates
Source: Int J Mol Sci. 2021 Oct 8;22(19):10879. doi: 10.3390/ijms221910879 (PMC8509427; doi:10.3390/ijms221910879)
Supplement: Supplementary file 1 [file ijms-22-10879-s001.zip]

Archive with 1 entries (1 files):
- ijms-1406804-supplementary.pdf
